# Supplementary material for: Computational identification of miRNAs that modulate the differentiation of mesenchymal stem cells to osteoblasts
Source: PeerJ. 2016 Apr 26;4:e1976. doi: 10.7717/peerj.1976 (PMC4860310; doi:10.7717/peerj.1976)
Supplement: Table S2 [file peerj-04-1976-s002.xlsx]

## Sheet: RegRNA v2.0
List of 922 miRNAs binding to 3'UTR of Runx2 gene, which were predict by RegRNA v2.0
let-7a-5p
let-7b-5p
let-7c
let-7d-5p
let-7e-5p
let-7e-3p
let-7f-5p
let-7f-1-3p
let-7f-2-3p
let-7g-5p
let-7i-5p
miR-1
miR-100-3p
miR-101-5p
miR-103a-3p
miR-103a-2-5p
miR-103b
miR-105-5p
miR-106a-3p
miR-106a-5p
miR-106b-5p
miR-107
miR-10a-3p
miR-10b-3p
miR-1179
miR-1184
miR-1207-5p
miR-1207-3p
miR-122-5p
miR-1224-5p
miR-1225-3p
miR-1225-5p
miR-1226-5p
miR-1231
miR-1237
miR-1238
miR-1244
miR-1245b-3p
miR-1245b-5p
miR-1247-3p
miR-1248
miR-1250
miR-1251
miR-1252
miR-1254
miR-1255b-5p
miR-1257
miR-1258
miR-125a-3p
miR-125b-1-3p
miR-125b-2-3p
miR-126-5p
miR-1261
miR-1262
miR-1263
miR-1267
miR-127-5p
miR-1270
miR-1271-3p
miR-1272
miR-1273d
miR-1273e
miR-1273f
miR-1273g-5p
miR-1273g-3p
miR-1276
miR-1277-3p
miR-1277-5p
miR-1278
miR-1283
miR-1289
miR-129-1-3p
miR-129-2-3p
miR-129-5p
miR-1290
miR-1291
miR-1293
miR-1298
miR-1299
miR-1301
miR-1303
miR-1305
miR-130a-5p
miR-130a-3p
miR-130b-3p
miR-132-5p
miR-132-3p
miR-1323
miR-1324
miR-134
miR-135a-5p
miR-136 -5p
miR-137
miR-138-1-3p
miR-140-3p
miR-143-5p
miR-143-3p
miR-144-5p
miR-145-5p
miR-146a-3p
miR-146a-5p
miR-146b-5p
miR-147b
miR-148a-3p
miR-148b-5p
miR-148b-3p
miR-149-3p
miR-150-5p
miR-152
miR-154-3p
miR-154-5p
miR-155-5p
miR-1587
miR-15b-3p
miR-16-1-3p
miR-16-2-3p
miR-17-5p
miR-181a-2
miR-182-3p
miR-1825
miR-1827
miR-183-3p
miR-183-5p
miR-186-3p
miR-186-5p
miR-187-5p
miR-187-3p
miR-18a-3p
miR-18a-5p
miR-18b-3p
miR-18b-5p
miR-190a
miR-190b
miR-1911-3p
miR-1911-5p
miR-1913
miR-1915-5p
miR-192-5p
miR-193a-5p
miR-193b-5p
miR-194-3p
miR-195-3p
miR-1972
miR-199a-3p
miR-199b-3p
miR-19a-3p
miR-19a-5p
miR-19b-1-5p
miR-19b-3p
miR-19b-2-5p
miR-203
miR-204-5p
miR-205-3p
miR-205-5p
miR-2052
miR-2053
miR-2054
miR-206
miR-20a-5p
miR-20a-3p
miR-20b-3p
miR-20b-5p
miR-210
miR-211-5p
miR-212-5p
miR-2113
miR-2114-5p
miR-215
miR-216b
miR-217
miR-218-5p
miR-218-1-3p
miR-218-2-3p
miR-219-1-3p
miR-22
miR-221-3p
miR-223-5p
miR-224-3p
miR-224-5p
miR-2276
miR-2278
miR-2355-5p
miR-2355-3p
miR-23a-5p
miR-23a-3p
miR-23b-5p
miR-23b-3p
miR-23c
miR-24
miR-2467-5p
miR-25
miR-26a-1-3p
miR-26a-2-3p
miR-26b-3p
miR-2681-3p
miR-2682-5p
miR-2861
miR-297
miR-298
miR-29b-1-5p
miR-29b-2-5p
miR-2964-3p
miR-29a-5p
miR-300
miR-301a-3p
miR-301a-5p
miR-301b
miR-302a-3p
miR-302b-3p
miR-302b-5p
miR-302c-3p
miR-302c-5p
miR-302d-3p
miR-302e
miR-302f
miR-3064-3p
miR-3065-5p
miR-3074-3p
miR-30a-3p
miR-30a-5p
miR-30b-5p
miR-30c-5p
miR-30c-1-3p
miR-30c-2-3p
miR-30d-3p
miR-30d-5p
miR-30e-5p
miR-3115
miR-3116
miR-3118
miR-3119
miR-3120-5p
miR-3121-3p
miR-3124-3p
miR-3125
miR-3128
miR-3129-5p
miR-3130-5p
miR-3133
miR-3134
miR-3136-5p
miR-3137
miR-3138
miR-3143
miR-3144-3p
miR-3145-3p
miR-3148
miR-3149
miR-3150-3p
miR-3151
miR-3152-3p
miR-3152-5p
miR-3153
miR-3154
miR-3156-5p
miR-3160-5p
miR-3163
miR-3167
miR-3170
miR-3171
miR-3173-3p
miR-3174
miR-3175
miR-3177-5p
miR-3179
miR-3183
miR-3184-3p
miR-3184-5p
miR-3185
miR-3189-3p
miR-3189-5p
miR-3190-3p
miR-3191-5p
miR-3198
miR-3199
miR-320a
miR-320b
miR-320c
miR-320d
miR-320e
miR-323a-3p
miR-323a-5p
miR-323b-5p
miR-324-3p
miR-324-5p
miR-325
miR-326
miR-328
miR-330-3p
miR-330-5p
miR-331-5p
miR-335-5p
miR-335-3p
miR-338-3p
miR-338-5p
miR-33a-3p
miR-33a-5p
miR-33b-5p
miR-340-5p
miR-345-3p
miR-346
miR-34a-5p
miR-34b-3p
miR-34b-5p
miR-34c-3p
miR-34c-5p
miR-3529-3p
miR-3545-3p
miR-3545-5p
miR-3605-3p
miR-3605-5p
miR-3607-5p
miR-3607-3p
miR-3609
miR-361-3p
miR-3611
miR-3612
miR-3613-3p
miR-3614-3p
miR-3614-5p
miR-3615
miR-3616-5p
miR-3616-3p
miR-3619-5p
miR-362-5p
miR-363-5p
miR-3646
miR-3649
miR-365-5p
miR-3650
miR-3653
miR-3657
miR-3658
miR-3659
miR-3661
miR-3662
miR-3665
miR-3666
miR-3667-3p
miR-3669
miR-3670
miR-3671
miR-3673
miR-3674
miR-3675-5p
miR-3675-3p
miR-3676-3p
miR-3677-3p
miR-3680-3p
miR-3681-5p
miR-3682-3p
miR-3683
miR-3688-3p
miR-3689a-3p
miR-3689b-3p
miR-3689c
miR-3690
miR-3692-5p
miR-3692-3p
miR-370
miR-3714
miR-372
miR-373-3p
miR-374a-5p
miR-374b-3p
miR-374b-5p
miR-374c-5p
miR-376a-5p
miR-376c
miR-377-3p
miR-378a-3p
miR-378c
miR-378d
miR-378e
miR-378f
miR-378g
miR-381
miR-382-3p
miR-382-5p
miR-384
miR-3908
miR-3909
miR-3910
miR-3911
miR-3913-3p
miR-3914
miR-3915
miR-3916
miR-3919
miR-3920
miR-3921
miR-3923
miR-3924
miR-3925-5p
miR-3925-3p
miR-3926
miR-3935
miR-3937
miR-3940-5p
miR-3941
miR-3942-3p
miR-3943
miR-3945
miR-3973
miR-3974
miR-3976
miR-3977
miR-3978
miR-409-5p
miR-411-5p
miR-423-5p
miR-424-5p
miR-4251
miR-4252
miR-4254
miR-4263
miR-4265
miR-4268
miR-4275
miR-4276
miR-4277
miR-4279
miR-4282
miR-4287
miR-4288
miR-4289
miR-4290
miR-4295
miR-4298
miR-4308
miR-4309
miR-4310
miR-4311
miR-4315
miR-4316
miR-432-5p
miR-4320
miR-4322
miR-4325
miR-4328
miR-433
miR-4330
miR-448
miR-449a
miR-449b-3p
miR-449b-5p
miR-449c-5p
miR-4417
miR-4418
miR-4421
miR-4422
miR-4423-5p
miR-4423-3p
miR-4428
miR-4429
miR-4433-3p
miR-4434
miR-4439
miR-4445-5p
miR-4446-5p
miR-4450
miR-4452
miR-4455
miR-4456
miR-4459
miR-4460
miR-4464
miR-4468
miR-4469
miR-4471
miR-4472
miR-4474-3p
miR-4475
miR-4476
miR-4477a
miR-4477b
miR-4480
miR-4482-5p
miR-4482-3p
miR-4483
miR-4490
miR-4491
miR-4495
miR-450b-5p
miR-4501
miR-4502
miR-4504
miR-4507
miR-4509
miR-4510
miR-4511
miR-4514
miR-4516
miR-4517
miR-4520a-3p
miR-452-5p
miR-4521
miR-4524b-3p
miR-4538
miR-454-3p
miR-455-5p
miR-4635
miR-4638-5p
miR-4639-3p
miR-4640-5p
miR-466
miR-4643
miR-4644
miR-4645-5p
miR-4646-5p
miR-4647
miR-4648
miR-4651
miR-4653-3p
miR-4654
miR-4656
miR-4657
miR-4659a-5p
miR-4659a-3p
miR-4659b-5p
miR-4659b-3p
miR-4662a-5p
miR-4662a-3p
miR-4666a-3p
miR-4666b
miR-4667-3p
miR-4668-5p
miR-4668-3p
miR-4670-3p
miR-4671-3p
miR-4672
miR-4673
miR-4677-5p
miR-4677-3p
miR-4679
miR-4680-5p
miR-4680-3p
miR-4683
miR-4684-3p
miR-4685-3p
miR-4686
miR-4687-3p
miR-4688
miR-4690-5p
miR-4691-3p
miR-4692
miR-4693-5p
miR-4693-3p
miR-4694-3p
miR-4695-5p
miR-4698
miR-4699-5p
miR-4699-3p
miR-4703-5p
miR-4704-5p
miR-4704-3p
miR-4705
miR-4706
miR-4709-5p
miR-4711-3p
miR-4712-5p
miR-4712-3p
miR-4713-3p
miR-4714-5p
miR-4714-3p
miR-4715-3p
miR-4718
miR-4719
miR-4720-5p
miR-4720-3p
miR-4721
miR-4722-5p
miR-4723-3p
miR-4724-5p
miR-4725-5p
miR-4725-3p
miR-4726-5p
miR-4726-3p
miR-4727-5p
miR-4727-3p
miR-4728-5p
miR-4728-3p
miR-4731-5p
miR-4732-3p
miR-4735-5p
miR-4736
miR-4739
miR-4741
miR-4744
miR-4745-5p
miR-4747-5p
miR-4748
miR-4749-5p
miR-4751
miR-4752
miR-4753-3p
miR-4755-5p
miR-4756-5p
miR-4758-3p
miR-4760-5p
miR-4760-3p
miR-4761-5p
miR-4762-5p
miR-4762-3p
miR-4763-3p
miR-4764-5p
miR-4766-5p
miR-4766-3p
miR-4768-5p
miR-4769-5p
miR-4769-3p
miR-4774-5p
miR-4776-5p
miR-4776-3p
miR-4777-3p
miR-4778-5p
miR-4778-3p
miR-4436b-5p
miR-4436b-3p
miR-4784
miR-4789-5p
miR-4789-3p
miR-4790-5p
miR-4790-3p
miR-4793-5p
miR-4795-5p
miR-4796-5p
miR-4796-3p
miR-4798-5p
miR-4799-5p
miR-4799-3p
miR-4802-5p
miR-4802-3p
miR-4803
miR-4804-3p
miR-485-3p
miR-485-5p
miR-486-5p
miR-488-5p
miR-488-3p
miR-490-3p
miR-492
miR-493-5p
miR-495
miR-497-3p
miR-498
miR-499a-5p
miR-499a-3p
miR-499b-5p
miR-499b-3p
miR-500a-3p
miR-500a-5p
miR-500b
miR-504
miR-505-3p
miR-507
miR-508-5p
miR-508-3p
miR-5000-5p
miR-5000-3p
miR-5001-3p
miR-5002-5p
miR-5002-3p
miR-5003-5p
miR-5003-3p
miR-5004-3p
miR-5006-5p
miR-5006-3p
miR-5009-5p
miR-5010-3p
miR-5011-5p
miR-5011-3p
miR-5047
miR-504
miR-5047
miR-505-3p
miR-507
miR-508-5p
miR-508-3p
miR-5088
miR-5089
miR-509-5p
miR-509-3-5p
miR-5092
miR-511
miR-512-5p
miR-512-3p
miR-513a-3p
miR-513c-5p
miR-513c-3p
miR-514a-5p
miR-515-5p
miR-515-3p
miR-516a-5p
miR-516a-3p
miR-516b-3p
miR-517-5p
miR-518a-5p
miR-518c-5p
miR-518e-5p
miR-5186
miR-5187-5p
miR-5189
miR-519a-5p
miR-519a-3p
miR-519b-5p
miR-519b-3p
miR-519c-5p
miR-519c-3p
miR-519d
miR-519e-3p
miR-5192
miR-5196-5p
miR-5197-3p
miR-520a-3p
miR-520b
miR-520c-3p
miR-520d-5p
miR-520d-3p
miR-520e
miR-520f
miR-520g
miR-520h
miR-522-5p
miR-522-3p
miR-523-5p
miR-524-5p
miR-526b-3p
miR-526b-5p
miR-527
miR-539-3p
miR-539-5p
miR-541-5p
miR-544a
miR-545-5p
miR-545-3p
miR-548a-5p
miR-548aa
miR-548ab
miR-548ad
miR-548ag
miR-548ai
miR-548aj-5p
miR-548an
miR-548am-5p
miR-548ak
miR-548aq-5p
miR-548aq-3p
miR-548ar-5p
miR-548as-5p
miR-548at-5p
miR-548at-3p
miR-548av-5p
miR-548ax
miR-548ao-5p
miR-548ap-3p
miR-548av-5p
miR-548b-5p
miR-548b-3p
miR-548c-5p
miR-548c-3p
miR-548d-5p
miR-548d-3p
miR-548h-3p
miR-548g-5p
miR-548h-5p
miR-548i
miR-548j
miR-548k
miR-548l
miR-548n
miR-548o-5p
miR-548p
miR-548q
miR-548s
miR-548u
miR-548t-5p
miR-548t-3p
miR-548v
miR-548w
miR-548y
miR-548x-5p
miR-548z
miR-549
miR-550a-5p
miR-550a-3-5p
miR-550-2-5p
miR-550b-3p
miR-551b-5p
miR-553
miR-555
miR-556-5p
miR-557
miR-5571-5p
miR-5572
miR-5579-5p
miR-5581-5p
miR-5583-3p
miR-5584-5p
miR-5585-5p
miR-5588-5p
miR-5589-5p
miR-5590-5p
miR-5590-3p
miR-5680
miR-5681a
miR-5683
miR-5684
miR-5692c
miR-5688
miR-5681b
miR-5689
miR-5690
miR-5692a
miR-5694
miR-5697
miR-5698
miR-5700
miR-5701
miR-5702
miR-5703
miR-5692b
miR-5706
miR-559
miR-561-3p
miR-561-5p
miR-567
miR-568
miR-570-3p
miR-570-5p
miR-571
miR-573
miR-576-3p
miR-577
miR-578
miR-580
miR-582-5p
miR-582-3p
miR-584-5p
miR-586
miR-587
miR-588
miR-589-3p
miR-589-5p
miR-590-5p
miR-592
miR-593-5p
miR-593-3p
miR-599
miR-603
miR-605
miR-607
miR-608
miR-616-3p
miR-618
miR-619
miR-620
miR-625-3p
miR-625-5p
miR-626
miR-629-3p
miR-629-5p
miR-632
miR-633
miR-635
miR-636
miR-642b-3p
miR-643
miR-644a
miR-644b-5p
miR-647
miR-649
miR-653
miR-654-3p
miR-657
miR-658
miR-659-3p
miR-660-3p
miR-663b
miR-644-5p
miR-665
miR-668
miR-670
miR-7-5p
miR-7-1-3p
miR-7-2-3p
miR-708-3p
miR-759
miR-760
miR-765
miR-766-5p
miR-766-3p
miR-767-3p
miR-802
miR-873-5p
miR-873-3p
miR-875-5p
miR-876-5p
miR-876-3p
miR-877-3p
miR-890
miR-891b
miR-892a
miR-892b
miR-9-3p
miR-9-5p
miR-921
miR-924
miR-92a-1-5p
miR-92a-3p
miR-92a-2-5p
miR-93-3p
miR-93-5p
miR-935
miR-939
miR-940
miR-942
miR-944
miR-96-5p
miR-98
miR-99a-3p
miR-99b-3p

## Sheet: TargetScanHuman v6.2
List of 30 miRNAs binding to 3'UTR of Runx2 gene, which were predict by TargetScanHuman v6.2
miR-203
miR-204
miR-205
miR-211
miR-217
miR-218
miR-221
miR-222
miR-23a
miR-23b
miR-23c
miR-30a
miR-30b
miR-30c
miR-30d
miR-30e
miR-302a
miR-302b
miR-302c
miR-302d
miR-302e
miR-338-3p
miR-372
miR-373
miR-455-5p
miR-520a-3p
miR-520b
miR-520c-3p
miR-520d-3p
miR-520e

## Sheet: miRanda
List of 71 miRNAs binding to 3'UTR of Runx2 gene, which were predict by miRanda
miR-103
miR-107
miR-122
miR-130a
miR-130b
miR-143
miR-148a
miR-148b
miR-152
miR-154
miR-155
miR-19a
miR-19b
miR-20a
miR-23a
miR-23b
miR-203
miR-204
miR-205
miR-211
miR-217
miR-218
miR-221
miR-222
miR-224
miR-30a
miR-30b
miR-30c
miR-30d
miR-30e
miR-301a
miR-301b
miR-302a
miR-302b
miR-302c
miR-302d
miR-302e
miR-320a
miR-320b
miR-320c
miR-320d
miR-324-5p
miR-33a
miR-33b
miR-338-3p
miR-340
miR-365
miR-372
miR-373
miR-374a
miR-374b
miR-376c
miR-411
miR-433
miR-454
miR-486-5p
miR-488
miR-490
miR-495
miR-499-5p
miR-505
miR-520a-3p
miR-520b
miR-520c-3p
miR-520d-3p
miR-520e
miR-543
miR-590-3p
miR-873
miR-876-5p
miR-9
