# Supplementary material for: Computational identification of miRNAs that modulate the differentiation of mesenchymal stem cells to osteoblasts
Source: PeerJ. 2016 Apr 26;4:e1976. doi: 10.7717/peerj.1976 (PMC4860310; doi:10.7717/peerj.1976)
Supplement: Table S3 [file peerj-04-1976-s003.xlsx]

## Sheet: Sheet1
List of 27 miRNAs were predicted in 3 of 3 software. The table showed minimal free energy (MFE), pairing position and duplex structure of miRNAs and 3’UTR RUNX2.
miRNAs	MFE	Pairing position	Duplex structure
miR-23b	-15.9	1047-1068	(Transcript) 5’ AAUUUCA UCAU A CA 3’
			GU CC GG CAAUGUGAU
			| | | | | | | | | | | | | | |
			CA GG CC GUUACACUA
			(miRNA) 3’ C UUAG A 5’
miR-23a	-15.9	1044-1068	(Transcript) 5’ AAUUUCA UUCAU A CA 3’
			G CC GG CAAUGUGAU
			| | | | | | | | | | | | | |
			C GG CC GUUACACUA
			(miRNA) 3’ C UUUAG A 5’
miR-221	-15.8	1939-1960	(Transcript) 5’ CCC A U A 3’
			ACCC AGCAG AAU UAGC
			| | | | | | | | | | | | | | | |
			UGGG UCGUC UUA AUCG
			(miRNA) 3’ CUU UG C A 5’
		3497-3519	(Transcript) 5’ UGGAA AA AUAUU AU 3’
			CA A UGUAGC
			| | | | | | | | |
			GU U ACAUCG
			(miRNA) 3’ CUUUGG CG CUGUU A 5’
miR-372	-14.3	2301-2322	(Transcript) 5’ AAU U UGUGUU UUCA A 3’
			A G UGU GCAGCACUU
			| | | | | | | | | | | | | |
			U C ACA CGUCGUGAA
			(miRNA) 3’ G GAGUUU G A 5’
miR-302a	-14.2	2287-2322	(Transcript) 5’ AAUAUGUGUG UUGUUU GC 3’
			U CA AGCACUUA
			| | | | | | | | | | |
			A GU UCGUGAAU
			(miRNA) 3’ GUGGUUUU ACCU 5’
miR-302b	-13.9	2287-2322	(Transcript) 5’ AAUAUGUGUGU UG UU GC 3’
			U U CA AGCACUUA
			| | | | | | | | | | | |
			A A GU UCGUGAAU
			(miRNA) 3’ G UG UUUU ACCU 5’
miR-338-3p	-13.2	1224-1249	(Transcript) 5’ UU G CCUUU GCA AA 3’
			A C AUCA UG AUGCUGGA
			| | | | | | | | | | | | | | | |
			U G UAGU AC UACGACCU
			(miRNA) 3’ G U UUU G 5’
miR-218	-12.4	2247-2267	(Transcript) 5’ GUG C UG C 3’
			UGG UAG U AAGCACA
			| | | | | | | | | | | | | |
			ACC AUC A UUCGUGU
			(miRNA) 3’ UGU A U G U 5’
miR-203	-12.2	2329-2352	(Transcript) 5’ CC UGGU C A 3’
			AGU GUC UA ACAUUUCA
			| | | | | | | | | | | | | | | |
			UCA CAG AU UGUAAAGU
			(miRNA) 3’ GA C G U G 5’
miR-205	-12.2	1108-1131	(Transcript) 5’ UAU U GUUUUU AUGU 3’
			AGA U GUG AUGAAGGA
			| | | | | | | | | | | | | | |
			UCU A CAC UACUUCCU
			(miRNA) 3’ G G GGC CU 5’
miR-30b	-11.9	3343-3366	(Transcript) 5’ UUU A U UUACUUC 3’
			AG UG GUGU AUGUUUACA
			| | | | | | | | | | | | | | | | |
			UC AC CACA UACAAAUGU
			(miRNA) 3’ G U UCC 5’
miR-302d	-11.8	2290-2322	(Transcript)5’UAUGUGUGUUUGUU GC 3’
			UCA AGCACUUA
			| | | | | | | | | | |
			AGU UCGUGAAU
			(miRNA) 3’ UG UUGUACCU 5’
miR-217	-11.5	3371-3393	(Transcript) 5’ CAAAUAACUGUUUGC UU A 3’
			UU U AUGCAGUA
			| | | | | | | | | | |
			AA A UACGUCAU
			(miRNA) 3’ C GG C 5’
miR-302c	-10.9	2302-2322	(Transcript) 5’ AAUAUGUGUGUU UUU GC 3’
			UG CA AGCACUUA
			| | | | | | | | | | | |
			AC GU UCGUGAAU
			(miRNA) 3’ GGUG UUU ACCU 5’
miR-30a	-10.7	3336-3355	(Transcript) 5’ UGUGAGAAUU UU AU U G U 3’
			UU AG G UGUUUAC
			| | | | | | | | | | | |
			AA UC C ACAAAUG
			(miRNA) 3’ G GG AG UCCU U 5’
miR-30d	-10	3336-3355	(Transcript) 5’ UGUGAGAAUU UU AU U G U 3’
			UU AG G UGUUUAC
			| | | | | | | | | | | |
			AA UC C ACAAAUG
			(miRNA) 3’ G GG AG CCCU U 5’
miR-204	-10	3639-3660	(Transcript) 5’ UUA UCUUA CUU C 3’
			C A CAAAGGGA
			| | | | | | | | | |
			G U GUUUCCCU
			(miRNA) 3’ UCC UAUCC ACU U 5’
miR-211	-10	3639-3660	(Transcript) 5’ UUA UCUUA CUU C 3’
			C A CAAAGGGA
			| | | | | | | | | |
			G U GUUUCCCU
			(miRNA) 3’ UCC CUUCC ACU U 5’
miR-373	-9.4	2299-2322	(Transcript) 5’ AUGUGUGUUUGUUU GC A 3’
			CA AGCACUU
			| | | | | | | | |
			GU UCGUGAA
			(miRNA) 3’ GUGGG UUUAGCU G 5’
miR-520a-3p	-9.1	2304-2322	(Transcript) 5’ UAUGUGUGUUUGU U GC A 3’
			U CA AGCACUU
			| | | | | | | | | |
			A GU UCGUGAA
			(miRNA) 3’ C G UUCCCU A 5’
miR-30c	-9	3327-3355	(Transcript) 5’ UG AAUUUUUU A G U 3’
			UGAG AG UGU UGUUUAC
			| | | | | | | | | | | | | | | |
			ACUC UC ACA ACAAAUG
			(miRNA) 3’ G UCCU U 5’
miR-302e	-8.8	2306-2322	(Transcript) 5’ UAUGUGUGUUUGUUUC 3’
			AGC AGCACUUA
			| | | | | | | | | | |
			UCG UCGUGAAU
			(miRNA) 3’ U UACCU 5’
miR-30e	-8.6	3336-3355	(Transcript) 5’ UGUGAGAAUU UU AU UG U 3’
			UU AG G UGUUUAC
			| | | | | | | | | | | |
			AA UC C ACAAAUG
			(miRNA) 3’ G GG AGUU CU U 5’
miR-520c-3p	-8.2	2304-2322	(Transcript) 5’ AAUAUGUGUG U GUUUC C A 3’
			U U AG AGCACUU
			| | | | | | | | | | |
			A A UC UCGUGAA
			(miRNA) 3’ UGGG G UUU CU A 5’
miR-520e	-8.2	2302-2322	(Transcript) 5’ AAUAUGUGUG UUGUUUC C A 3’
			U AG AGCACUU
			| | | | | | | | | |
			A UC UCGUGAA
			(miRNA) 3’ GGG GUUUU CU A 5’
miR-520d-3p	-8.1	2301-2322	(Transcript) 5’ AAUAUGUGUGUUUGUUUC C A 3’
			AG AGCACUU
			| | | | | | | | |
			UC UCGUGAA
			(miRNA) 3’ C U A 5’
miR-520b	-8	2305-2322	(Transcript) 5’ AAUAUGUGUG U GUUUC C A 3’
			U U AG AGCACUU
			| | | | | | | | | | |
			A A UC UCGUGAA
			(miRNA) 3’ GGG G UUU CU A 5’
