# Supplementary material for: Computational identification of miRNAs that modulate the differentiation of mesenchymal stem cells to osteoblasts
Source: PeerJ. 2016 Apr 26;4:e1976. doi: 10.7717/peerj.1976 (PMC4860310; doi:10.7717/peerj.1976)
Supplement: Table S4 [file peerj-04-1976-s004.xlsx]

## Sheet: Sheet1
List of 43 miRNAs were predicted in 2 of 3 software. The table showed minimal free energy (MFE), pairing position and duplex structure of miRNAs and 3’UTR RUNX2.
miRNAs	MFE	Pairing position	Duplex structure
miR-324-5p	-20.7	2476-2499	(Transcript) 5’ U G G A U UA U 3’
			A ACC A UG C U GGGAUGC
			| | | | | | | | | | | | | | | |
			U UGG U AC G A CCCUACG
			(miRNA) 3’ G U G G UC C 5’
miR-130a	-17.8	2717-2735	(Transcript) 5’ GAA U 3’
			CCC UUAA UUGCACUG
			| | | | | | | | | | | | | | |
			GGG AAUU AACGUGAC
			(miRNA) 3’ UAC AA GU 5’
miR-130b	-17.4	2716-2735	(Transcript) 5’ UGAA C A 3’
			CC UU AU UUGCACUG
			| | | | | | | | | | | | | |
			GG AA UA AACGUGAC
			(miRNA) 3’ UACG A G GU 5’
miR-320d	-17.1	1165-1182	(Transcript) 5’ GAUCUUUGAAUG A G 3’
			CCUCU AAC CAGCUUU
			| | | | | | | | | | | | | | |
			GGAGA UUG GUCGAAA
			(miRNA) 3’ A G G A 5’
miR-320a	-16.9	1162-1182	(Transcript) 5’ UCUUUGAAU A G 3’
			G CCUCU AAC CAGCUUU
			| | | | | | | | | | | | | | | |
			C GGAGA UUG GUCGAAA
			(miRNA) 3’ AG G G G A 5’
miR-320b	-16.9	1162-1182	(Transcript) 5’ UCUUUGAA A G 3’
			UG CCUCU AAC CAGCUUU
			| | | | | | | | | | | | | | | | |
			AC GGAGA UUG GUCGAAA
			(miRNA) 3’ A G G G A 5’
miR-320c	-16.9	1164-1182	(Transcript) GAUCUUUGAAUG A G 3’
			CCUCU AAC CAGCUUU
			| | | | | | | | | | | | | | |
			GGAGA UUG GUCGAAA
			(miRNA) 3’ G G G A 5’
miR-490-3p	-16.6	3162-3190	(Transcript) 5’ GGAA G CUG C AGAA A 3’
			A GGA G CC UCCAGGUU
			| | | | | | | | | | | | | | |
			U CCU C GG AGGUCCAA
			(miRNA) 3’ GUCG A A C 5’
miR-143	-16.3	558-578	(Transcript) 5’ AU G GU C 3’
			GCU CAG C UCAUCUGA
			| | | | | | | | | | | | | | |
			CGA GUC G AGUAGAGU
			(miRNA) 3’ CU U AC A 5’
		1070-1090	(Transcript) 5’ UUAAA A UACU C C 3’
			A A U CAUCUC
			| | | | | | | | |
			U U A GUAGAG
			(miRNA) 3’ CUCGA G CACG A U 5’
miR-486-5p	-15.9	1439-1459	(Transcript) 5’ UAU A A C 3’
			G G CA CU AGUACAGGA
			| | | | | | | | | | | | | | |
			C C GU GA UCAUGUCCU
			(miRNA) 3’ GAG C C C G 5’
miR-454	-15.1	2712-2735	(Transcript) 5’ UUCACUGA U G 3’
			ACCCU AAU UUGCACU
			| | | | | | | | | | | | | | |
			UGGGA UUA AACGUGA
			(miRNA) 3’ UAUUCG U U 5’
miR-455-5p	-14.8	1039-1063	(Transcript) 5’ A U C U UCC AU 3’
			C AU U AGU CA AGGCACA
			| | | | | | | | | | | | | | | |
			G UA A UCA GU UCCGUGU
			(miRNA) 3’ C C G U AU 5’
		3571-3593	(Transcript) 5’ AGAAU CUU U U 3’
			UG UCCA GCACAUA
			| | | | | | | | | | | | |
			AC AGGU CGUGUAU
			(miRNA) 3’ GCU AUC UUC 5’
miR-433	-14.1	1423-1444	(Transcript) 5’ GG UA GUU A U G 3’
			A GAGG C AU AUGA
			| | | | | | | | | | | |
			U CUCC G UA UACU
			(miRNA) 3’ UG GG UCG G G A 5’
		3695-3716	(Transcript) 5’ UAUUU GCAUUUUUC 3’
			G UCAUGAU
			| | | | | | | |
			C AGUACUA
			(miRNA) 3’ UGUGG UCCUCGGGU 5’
miR-155	-13.9	3194-3214	(Transcript) 5’ CAUGGA A G 3’
			A CACGA AGCAUUA
			| | | | | | | | | | | | |
			U GUGCU UCGUAAU
			(miRNA) 3’ UGGGGA A AA U 5’
miR-495	-13.7	2283-2310	(Transcript) 5’ UUGU U AAAUAUGUG 3’
			AAGUG A UGUUUGUUU
			| | | | | | | | | | | | | | |
			UUCAC U ACAAACAAA
			(miRNA) 3’ U G GG 5’
miR-873	-13.6	2792-2812	(Transcript) 5’ CUACUGU CAUGU U G 3’
			GGA AC AC AGUUCCUG
			| | | | | | | | | | | | | | |
			CCU UG UG UCAAGGAC
			(miRNA) 3’ U C A G U G 5’
miR-20a	-12.7	1784-1804	(Transcript) 5’ CCUU UGGC G 3’
			CUG AU GCACUUU
			| | | | | | | | | | | |
			GAC UA CGUGAAA
			(miRNA) 3’ GAUG GUGA UU U 5’
		2174-2196	(Transcript) 5’ UGCU AG UA C U 3’
			U A AUAAG CACUUU
			| | | | | | | | | | | | |
			A U UAUUC GUGAAA
			(miRNA) 3’ GAUGG CG GA U 5’
miR-488	-12.7	3045-3066	(Transcript) 5’ GCCUCUCACUUG GC 3’
			CC AGA CCUUUCAA
			| | | | | | | | | | | | |
			GG UCU GGAAAGUU
			(miRNA) 3’ CU U UUAUC 5’
miR-505-3p	-12.7	941-962	(Transcript) 5’ UUAGUGUAUUG UA U 3’
			A UGUUGAC
			| | | | | | | |
			U ACAACUG
			(miRNA) 3’ UCCUUUGGUCG UC C 5’
miR-411	-12.5	1737-1759	(Transcript) 5’ GC GU GAG UU GU 3’
			U G U G GUCUACUA
			| | | | | | | | | | | |
			A C A C CAGAUGAU
			(miRNA) 3’ GC UG GAU UG 5’
miR-224	-12.4	2466-2490	(Transcript) 5’ UUUACAGUACACAU G U 3’
			ACC AGUGACUU
			| | | | | | | | | | |
			UGG UCACUGAA
			(miRNA) 3’ U UGA C 5’
miR-340	-12.4	961-988	(Transcript) 5’ CU G UAAA G CU U 3’
			UC GUCUC A UG CUUUAUA
			| | | | | | | | | | | | | | | | |
			AG CAGAG U AC GAAAUAU
			(miRNA) 3’ UU U A U 5’
		885-906	(Transcript) 5’ CUUUAAAG AUA 3’
			AA AU UUUAUAA
			| | | | | | | | | | |
			UU UA AAAUAUU
			(miRNA) 3’ AGUCAGAG ACG 5’
miR-23c	-12.4	1046-1068	(Transcript) 5’ AAUUUCAGUUC A CA 3’
			AUC C GG CAAUGUGAU
			| | | | | | | | | | | | | | |
			UAG G CC GUUACACUA
			(miRNA) 3’ U U A 5’
miR-876-5p	-12.2	694-715	(Transcript) 5’ CUUUUCCCAC AC A C 3’
			UGA CA AAAGAAAUCC
			| | | | | | | | | | | | | | |
			ACU GU UUUCUUUAGG
			(miRNA) 3’ C AA G U 5’
miR-103	-12.1	538-565	(Transcript) 5’ CA UUU CU U GAC 3’
			UC A CUG U CA AUGCUGCA
			| | | | | | | | | | | | | | | | |
			AG U GAC A GU UACGACGA
			(miRNA) 3’ UA CGG U 5’
miR-107	-12.1	538-565	(Transcript) 5’ CCA UUU CU U GAC A 3’
			U A CUG U CA AUGCUGC
			| | | | | | | | | | | | | | |
			A U GAC A GU UACGACG
			(miRNA) 3’ CUA CGG U A 5’
miR-374b	-12	3647-3674	(Transcript) 5’ A CAA GACUAU G 3’
			ACUU AGG UUGUAUU UAU
			| | | | | | | | | | | | | | | | |
			UGAA UCC AACAUAA AUA
			(miRNA) 3’ G UCG U 5’
		3209-3233	(Transcript) 5’ GCA AAAA AA A C 3’
			UUAGC GU U AUUAUA
			| | | | | | | | | | | | | |
			AAUCG CA A UAAUAU
			(miRNA) 3’ GUG UC AC A 5’
miR-301a	-11.8	2708-2735	(Transcript) 5’ UU C UGA CCU AU 3’
			UUU AC AC UA UUGCACUG
			| | | | | | | | | | | | | | | | |
			AAA UG UG AU AACGUGAC
			(miRNA) 3’ CG C UUA 5’
miR-33a	-11.8	2856-2879	(Transcript) 5’ GAAUU GUCUU U G 3’
			UGCA U CAAUGCA
			| | | | | | | | | | | |
			ACGU A GUUACGU
			(miRNA) 3’ ACGUU U G U G 5’
miR-122	-11.4	660-680	(Transcript) 5’ UAUUUUAUUUU UUUUUA U 3’
			AC ACACUCC
			| | | | | | | | |
			UG UGUGAGG
			(miRNA) 3’ UG GUAACAG U 5’
miR-301b	-11.14	2708-2735	(Transcript) 5’ UU C UGA CCC U AU 3’
			UUU AC A U A UUGCACUG
			| | | | | | | | | | | | | | | |
			AAA UG U A U AACGUGAC
			(miRNA) 3’ CG C UUA G 5’
miR-374a	-10.8	3643-3674	(Transcript) 5’ U ACU AAG ACUAU G U 3’
			CUUA UCA GG UUGUAUU UA
			| | | | | | | | | | | | | | | | | |
			GAAU AGU CC AACAUAA AU
			(miRNA) 3’ U U U 5’
		755-776	(Transcript) 5’ A A GGCA UACAU G 3’
			A U A UAUUAUA
			| | | | | | | | | |
			U A U AUAAUAU
			(miRNA) 3’ G G AUAG CCAAC U 5’
miR-148a	-10.6	2715-2736	(Transcript) 5’ CUG CCCU AAUU G 3’
			AA U UGCACUG
			| | | | | | | | | |
			UU A ACGUGAC
			(miRNA) 3’ UGU CAAG CAUC U 5’
miR-148b	-10.4	2715-2736	(Transcript) 5’ CUG CCCU AAUU G 3’
			AA U UGCACUG
			| | | | | | | | | |
			UU A ACGUGAC
			(miRNA) 3’ UGU CAAG CACU U 5’
miR-152	-9.87	2716-2736	(Transcript) 5’ UG CCCU AAUU G 3’
			AA U UGCACUG
			| | | | | | | | | |
			UU A ACGUGAC
			(miRNA) 3’ GG CAAG CAGU U 5’
miR-33b	-9.1	2857-2879	(Transcript) 5’ AAUU GUCUUUU G 3’
			UGCA CAAUGCA
			| | | | | | | | | | |
			ACGU GUUACGU
			(miRNA) 3’ CGUU U GUC G 5’
miR-499-5p	-9	2760-2781	(Transcript) 5’ C G C AA A C 3’
			AA A CA GC AAGUCUUA
			| | | | | | | | | | | | | | |
			UU U GU CG UUCAGAAU
			(miRNA) 3’ U G A GA U 5’
miR-154	-9	300-321	(Transcript) 5’ GUCU UU U UCA G 3’
			G A CA AUAACCU
			| | | | | | | | | | |
			C U GU UAUUGGA
			(miRNA) 3’ GCUU CG U GCC U 5’
miR-376c	-8.4	3310-3330	(Transcript) 5’ UUUAAA A UU G 3’
			AAU U UCUAUGU
			| | | | | | | | | | |
			UUA A AGAUACA
			(miRNA) 3’ UGCACC A GG A 5’
miR-9	-8	2749-2771	(Transcript) 5’ AUU GUGAU UC AG C 3’
			U U A ACCAAAG
			| | | | | | | | | |
			A A U UGGUUUC
			(miRNA) 3’ AGU UGUCG UC AU U 5’
miR-19b	-7.5	2704-2734	(Transcript) 5’ UUU U C AACCCUUA U 3’
			U UUUU CA UG AUUUGCAC
			| | | | | | | | | | | | | | | | |
			A AAAA GU AC UAAACGUG
			(miRNA) 3’ GUC C C U 5’
miR-19a	-7.5	2704-2734	(Transcript) 5’ UUU U CUGAACCCU U 3’
			U UUUU CA UA AUUUGCAC
			| | | | | | | | | | | | | | | | |
			A AAAA GU AU UAAACGUG
			(miRNA) 3’ GUC C C U 5’
miR-222	-	3498-3518	(Transcript) 5’ GGAACAA AAU UU A 3’
			A A UGUAGC
			| | | | | | | |
			U U ACAUCG
			(miRNA) 3’ UGGGUCA CGG CU A 5’
